# Supplementary material for: Duplication with structural modification through extrachromosomal circular and lariat DNA in the human genome
Source: Sci Rep. 2020 Apr 28;10:7150. doi: 10.1038/s41598-020-63665-6 (PMC7188851; doi:10.1038/s41598-020-63665-6)
Supplement: Supplementary file 1 — Supplementary Information. [file 41598_2020_63665_MOESM1_ESM.xlsx]

## Sheet: Sheet1
title	Duplication with structural modification through extrachromosomal circular and lariat DNA in the human genome
authers	Kazuki K. Takahashi, Hideki Innan
case ID	Population Code	Population Dscription	Super Population Code
HG00096	GBR	British in England and Scotland	EUR
HG00759	CDX	Chinese Dai in Xishuangbanna, China	EAS
HG01112	CLM	Colombians from Medellin, Colombia	AMR
HG01500	IBS	Iberian Population in Spain	EUR
HG01565	PEL	Peruvians from Lima, Peru	AMR
HG01583	PJL	Punjabi from Lahore, Pakistan	SAS
HG01595	KHV	Kinh in Ho Chi Minh City, Vietnam	EAS
HG01879	ACB	African Caribbeans in Barbados	AFR
HG02922	YRI	Yoruba in Ibadan, Nigeria	AFR
HG03006	BEB	Bengali from Bangladesh	SAS
HG03052	MSL	Mende in Sierra Leone	AFR
HG03642	STU	Sri Lankan Tamil from the UK	SAS
NA18525	CHB	Han Chinese in Beijing, China	EAS
NA18939	JPT	Japanese in Tokyo, Japan	EAS
NA19017	LWK	Luhya in Webuye, Kenya	AFR
NA19625	ASW	Americans of African Ancestry in SW USA	AFR
NA19648	MXL	Mexican Ancestry from Los Angeles USA	AMR
NA20502	TSI	Toscani in Italia	EUR
NA20845	GIH	Gujarati Indian from Houston, Texas	SAS
