# Supplementary material for: Duplication with structural modification through extrachromosomal circular and lariat DNA in the human genome
Source: Sci Rep. 2020 Apr 28;10:7150. doi: 10.1038/s41598-020-63665-6 (PMC7188851; doi:10.1038/s41598-020-63665-6)
Supplement: Supplementary file 2 — Supplementary Information2. [file 41598_2020_63665_MOESM2_ESM.xlsx]

## Sheet: Sheet1
title	Duplication with structural modification through extrachromosomal circular and lariat DNA in the human genome
authers	Kazuki K. Takahashi, Hideki Innan
Region	Chromosome	Start	End	eSDs
C1a	chr2	77667043	77689866	2375	2376
C1b	chr2	87087902	87118481	-2340	2376	2375
	chr1	97585656	97586371	942	943
	chr2	60711448	60714266	943
	chr2	167713496	167717183	3548	3549
	chr4	164920024	164921201	-943
	chr5	56504580	56505193	-943
	chr5	157422403	157422913	943
	chr6	73326954	73329171	6351
	chr6	75499479	75500190	943
	chr6	131698176	131715938	6435	6436	6437	6438	6439	3548	3549	6440	6441	6442	6443	6444
	chr6	168286511	168289832	6439	3548	3549	6594
C2b	chr7	143521771	143650804	7617	7618	7619	-943	7620	-6351	7621	-6442	-6441	-6440	-3549	-3548	-6439	6442	6443	6444	7622	7623	7624	7625	-7624	7617
	chr7	143700804	143728105	7623	7624	-7625
C2a	chr7	143742324	143874711	-6444	-6443	-6442	6439	3548	3549	6440	6441	6442	-7621	6351	-7620	943	-7619	-7618	-7617	7624	-7625	-7624	-7623	-7622
	chr7	144178583	144186927	-6444	-6443	-6442	-6441	-6440	-3549	-3548	-6439
	chr7	144256407	144272361	6435	6436	6437	6438	6439	3548	3549	6440	6442	6443
	chr8	4787278	4788750	6351
	chr9	27607970	27610967	6439	3548	3549
	chr9	37878057	37879613	6351
	chr9	91611249	91615085	6351
	chr10	68499405	68500028	943
	chr10	130105806	130108851	-3549	-3548	-6439
	chr13	49887544	49894071	-3549	-3548	-6439	11956
	chr13	51907153	51911577	6439	3548	3549	6594	11957
	chr13	58525560	58532076	-3549	-3548	-6439	11956
	chr13	75237780	75241146	3548	3549
	chr14	39350094	39350653	-3548	-6439
	chr18	22415088	22418842	6439	3548	3549	6594	11957
	chrX	92627376	93111738	9716	-943	-942	9717	-4010	9718	9719	9720	9719	9721	-4066	9722
	chrY	5744425	6225828	9716	-943	-942	9717	-4010	9718	9719	9720	9719	9721	-4066	9722
C3c	chr1	10011	207662	1	2	3	4	5	6	7	8	9	10	11	12	13	14	15	16	17	18	19	20	21	22	23	24	25	26	27	28	29	30	31	32	33	34	35	36	37	38	39	40	41	42	43	44	45	46
	chr1	257666	297958	83	84	85	86	87	88	89	27	28	29	30	31	32	33	34	35	36	37	38	39	40	41	42	43	44	45	46	47
C3d	chr1	347968	535988	83	84	85	86	87	88	89	27	28	29	90	91	92	93	94	95	96	30	31	32	33	34	35	97	98	99	100	101	102	103	104	105	106	44	45	46	47	48	49	50	51	52	53	54	55	56
C3e	chr1	585988	817278	29	90	91	92	93	94	95	108	109	110	96	30	31	32	33	34	35	97	98	99	100	101	102	103	104	105	106	44	45	46	47	48	49	50	51	52	53	54	55	56	57	58	59	60	107	107
	chr1	197135670	197138930	54
	chr1	222468082	222520801	56	57	58	59	60	107	61	62	63	61	62	64	65	66	67	68	69	70	71	72	73	74	75
C3f	chr1	223888787	224041103	94	1875	95	96	30	31	32	33	34	35	36	37	38	39	40	41	42	43	44	45	46	47	48	49	50	51	52	53	54	55	56	57	58	59	60	107	61	62	63	61	64	65	66	67	68	69
C3a	chr1	227963152	227985948	-50	-49	-48	-47	-60	-59	-58	-57	-56	-55	-54	-53	-52	-51
C3g	chr1	242957019	243212177	2019	2020	93	94	1875	95	96	30	31	32	33	34	35	36	37	38	39	40	42	43	44	45	46	47	48	49	50	51	52	53	54	55	56	57	58	59	60	107	61	62	63	61	62	64	65	66
	chr2	113410324	113566855	3052	3053	3054	3055	3056	3057	3058	3059	3060	3061	3062	3063	-52
	chr2	242099239	242183321	3827	-121	-120	-56	-55	-54	-53	-52	-51	-50	-49	-48	-47	-46	-45	-44	-43	-42	-41	-40	-39	-38	-37	-36	-35	-34	-33	-32	-31	-30	-29	-28	-27	-26	-82	-81	-80	-79	-78	-77	-128	-127	-89	-88	-87	-86
	chr3	198119647	198235559	133	134	135	136	137	138	139	141	142	143	144	145	146	1904	1906	1907	4660	4661	4662	4663	-82	-81	-80	-79	-78	-77	-76	-75	-74	-73	-72	-71	-70	-69	-68	-67	-66	-65	-64	-62	-61	-63	-62	-61	-107	-60
C3b	chr4	118591679	118671407	-112	-111	-76	-75	-74	-73	-72	-71	-68	-67	-66	-65	-64	-61	-63	-62	-61	-107	-60	-59	-58	-57	-56	-55	-54	-53	-52	-51	-50	-49	-48	-47	-46	-45	-44	-43	-42	-41	-40	-39	-38	-37	-36	-35	-33	-32
	chr4	119403071	119465950	59	60	107	61	62	63	61	62	64	65	66	67	68	69	70	71	72	73	74	75	76	111	112	113	114	115	116	117	1878	1879	5123
	chr4	164259607	164279696	38	39	40	41	42	43	44	45	46	47	48	49	50	51	52	53
C3h	chr5	181273001	181478232	5962	-5866	-5865	5963	5822	-71	-70	-69	-68	-67	-66	-65	-64	-61	-63	-62	-61	-107	-60	-59	-58	-57	-56	-55	-54	-53	-52	-51	-50	-49	-48	-47	-46	-45	-44	-106	-105	-104	-103	-102	-101	-100	-99	-98	-97	-35
C3i	chr6	60000	151528	25	98	99	100	101	102	103	104	105	106	44	45	46	47	48	49	50	51	52	53	54	55	56	57	58	59	60	5964
	chr6	170608190	170745979	6595	-124	-123	-49	-48	-47	-46	-45	-44	-106	-105	-104	-103	-102	-101	-100	-99	-98	-35	-34	-33	-32	-31	-30	-96	-95	-94	-93	-92	-91	-90	-29	-28	-27	-89	-88	-87	-86	-85	-84	-83
	chr7	39762302	39806501	-68	-67	-66	-65	-64	-62	-61	-63	-62	-61	-107	-60	-59	-58	-57	-56	6806	279	281	282
	chr7	45792826	45850275	-63	-62	-61	-107	-60	-59	-58	-57	-56	-55	-54	6830	-6789	-6788	-6787	-6786	-6785	-6784	-6783	-6782	-6781
	chr7	51374885	51410751	-280	-279	-6806	56	57	58	59	60	107	61	62	63
	chr7	55735712	55763038	56	57	58	59	60	107	61	62	63
	chr7	55792274	55798822	54	55	56	57
	chr7	56320431	56435236	6777	6778	6779	6780	6781	6782	6783	6787	6788	6789	-6830	54	55	56	57	58	59	60	107	61	62	63	61	62	64	65	66	67	68	69	2728	2729	2730	2731	-2514	-2513	-2512	2738	3149	3150	-6817	2740	-6816	2923
	chr7	56787878	57089737	6996	6997	6998	6999	7000	7001	7002	56	57	58	59	60	107	61	62	63	7003	7004	7005	7006	71	76	111	112	7007	6879	7008	71	112	7009	7010	7011	7012	7013	7014	7015	-6627	-6628	7016	7017	7018	7019	7020	7021	7022	7023
	chr7	63115158	63118240	54	55
	chr7	63525016	63788568	-7024	-7023	-7022	-7021	-7020	-7019	-7018	-7017	-7016	6628	6627	-7015	-7014	-7013	-7012	-7011	-7010	-7009	-112	-71	-7008	-6879	-7007	-112	-111	-76	-71	-7006	-7005	-7004	-7003	-63	-62	-61	-107	-60	-59	-58	-57	-56	-7002	-7001	-7000	-6999	-6998	-6997
	chr7	128548306	128659857	7532	-1437	7533	-75	-74	-73	-72	-71	-70	-64	-62	-61	-63	-62	-61	-107	-60	-59	-58	-57	-56
	chr8	150817	219879	100	101	102	103	104	105	106	44	45	46	47	48	49	50	51	52	53	54	55	76	77	78	79	80	81	82	-2111	83	84	85	86	87	88	89
	chr9	48647	104193	52	-3063	-3062	-3061
C3j	chr9	138125055	138334692	8443	8444	8445	8446	8447	8448	8449	8450	8451	8452	8453	8454	8455	8456	8457	8458	8458	8459	8460	4225	1900	-1899	-1898	133	134	135	136	137	138	139	141	142	143	144	145	146	1904	1905	1906	1907	4660	4661	4662	4663	-82	-81
C3k	chr10	38231180	38483422	-817	-2002	-2001	-2000	1600	-1999	-1879	-1878	-1877	-1876	-117	-116	-115	-114	-113	-112	-111	-76	-75	-74	-73	-72	-71	-70	-69	-68	-67	-66	-65	-64	-62	-61	-63	-62	-61	-107	-60	-59	-58	-57	-56	-55	-54	-53	-52	-51
C3l	chr11	60000	196823	99	100	101	102	103	104	105	106	44	45	46	47	48	49	50	51	52	53	54	55	56	57	58	59	60	107	61	62	63	61	62	64	65	66	67	68	69	70	71	72	73	74	75	76	77	78
C3m	chr16	90082990	90228303	8460	4225	1900	-1899	-1898	133	134	135	136	4662	4663	-82	-81	-80	-79	-78	-77	-76	-75	-74	-73	-72	-71	-70	-69	-68	-67	-66	-65	-64	-62	-61	-63	-62	-61	-107	-60	-59	-58	-57	-56	-55	-54	-53	-52	-51
	chr17	60000	141848	60	107	107	61	62	63	61	62	64	65	66	67	68	69	70	71	72	73	74	75	76	77	78	79	80	81	82	-4663	11087
C3n	chr19	60000	259385	6	7	8	9	10	11	12	13	14	15	16	17	18	19	20	21	22	23	24	25	98	99	100	101	102	103	104	105	106	44	45	46	47	48	49	50	51	52	53	54	55	56	57	58	59	60
C3o	chr20	64283003	64333785	-5964	-60	-59	-58	-57	-56	-55	-54	-53	-52	-51	-50	-49	-48	-47	-46	-45	-44	-43	-42	-41	-40	-11482	-11481	-11480	-11479	-11478	-11477	-11476
	chrY	22729629	26332449	-10201	-10200	-10199	-10197	4503	4504	4505	4506	4508	4509	4510	-10196	-10195	-10194	-10193	-10192	-10230	-10229	-10228	-10227	-10171	-10170	-10169	-10168	-10164	-10226	-10225	-10224	10210	10211	10212	10213	10214	-10223	-10222	-10221	-10220	-10219	10360	10217	10218	10361	-10215	6961	6962	6963
L1a	chr7	53787130	53788263	6840	6841
L1b	chr11	108288275	108289469	-6841	6840
L2b	chr1	81721610	81725812	830	831	832	833	834	835
L2c	chr2	12023475	12026602	830	831	832	833	834	835
	chr2	187825230	187827861	830	831	832	833	834
	chr5	82968808	82978565	830	831	832	833	834
	chr7	133167985	133170617	-834	-833	-832	-831	-830
	chr10	103215628	103218169	830	831	832	833
	chr11	94912897	94915556	830	831	832	833	834
	chr12	106015812	106018408	830	831	832	833	834
L2a	chr20	22272047	22273786	-835	-834	833
L2d	chr22	40824541	40826674	-835	-834	-833	-832
L3b	chr1	79053874	79056122	806	807	808	809	810
	chr2	62552074	62553525	808	809	810
L3a	chr3	166690377	166691963	806	807	-809	-808
L3c	chr8	49739195	49741406	806	807	808	809	810
	chr9	78328914	78330093	-808	-807	-806
	chr16	30459876	30461301	807
L4b	chr4	69581944	69584477	4945	4946	4947	4948
L4c	chr6	89632270	89634791	4945	4946	4947	4948
L4a	chrX	75671329	75672439	-4947	4946
L5	chr2	156684519	156685774	3520	3521
L5b	chrX	94290990	94292438	3521	-3520
L6a	chr5	121195554	121197170	5724	5725
L6b	chr7	54937852	54939588	-5724	5725
L6c	chr14	32154617	32156372	-5724	5725
L7b	chr4	43584833	43588335	4817	4818	4819	4820	4821
	chr5	29881705	29884849	-4819	-4818
L7c	chr10	49515103	49517982	-4821	-4820	-4819	-4818	-4817
L7d	chr12	61230941	61233382	-4821	-4820	-4819	-4818
L7a	chr12	126509678	126511697	4818	-4820	-4819
L8a	chr1	102409870	102411755	955	956
L8b	chr3	120805886	120809076	4402	4403	956	-955
L8c	chr12	32723137	32727509	955	-956	-4403	-4402	-11464
L8d	chr12	76046173	76048466	955	-956	-4403
L9a	chr8	39857818	39860165	7792	7793
L9b	chr13	52413051	52415051	-7793	7792
L10a	chr2	95499764	95507869	2872	2873	2874	2875	2876
L10b	chr21	18139334	18141018	-2875	2876
L11a	chrX	27515170	27519767	9400	9401
L11b	chr11	4207938	4212028	9400	-9401
	chr11	110229445	110232035	9400
L12a	chr6	98178664	98181228	6378	6379	6380	6381
	chr10	70421709	70423935	-6379	-6378	6381
	chr11	103627243	103629231	-6381	6378
L12b	chr15	42578641	42581456	-6381	6378	6379	6380
L13a	chr1	194355552	194360937	1716	1717	1718
	chr6	31380876	31381536	6199	-1717
L13b	chr13	21372567	21376657	-1718	1716	1717	-6199
L13c	chr13	68986116	68990227	6199	-1717	-1716	1718
	chr2	64494727	64495821	2272	2273
	chr8	121749436	121750214	2273	7920	7921
	chr9	115427486	115430469	-7920	-2273
	chr15	42101093	42102392	-7920	-2273	-2272
L14b	chr15	58855472	58857682	12555	2272	2273	7920	7921
L14a	chr17	15201598	15203919	-2272	-12555	2273	7920
	chr2	10511027	10511929	2149	2150
	chr3	957535	959319	-2150	-2149	3834	3835
	chr3	42340240	42342478	4034	4035	4036
	chr3	120499460	120500668	-2150	-2149	3834	4400
	chr3	122660583	122664445	4034	4035	4036	4410	-3835	-4400	-3834	2149	2150
	chr6	113173305	113174526	-2150	-2149	3834
	chr7	43043586	43044655	-3834	2149	2150
L15b	chr7	104667701	104671614	4034	4035	4036	4410	-3835	-3834	2149	2150
	chr9	96145952	96147975	4034	4035	4036
	chr10	21028966	21030793	4034	4035
	chr12	53040142	53042210	4036	4410	-3835	-3834	2149	2150
L15a	chr14	44076132	44078536	-2149	3834	3835	-4410	-4036	-4035	2150
	chr16	47564965	47566954	-4036	-4035	-4034
	chrX	66072509	66076464	-2150	-2149	3834	4400	3835	-4410	-4036	-4035	-4034
L15c	chrX	111617606	111621515	-2150	-2149	3834	3835	-4410	-4036	-4035	-4034
L16a	chr1	89431993	89433961	903	904
L16b	chr3	153952192	153954164	904	-903
L17a	chr1	171591686	171593511	1636	1637	1638	1639
	chr6	114036901	114037733	1639
	chrX	81319177	81322322	1637	1638	1639
	chr21	32164399	32165786	-1639	-1638
L17b	chrX	89742809	90005101	9689	9690	-1638	-1637	-1636	1639	9691
L17c	chrY	3450492	3662711	9690	-1638	-1637	-1636	1639	9691
	chr2	44065432	44066211	2220
L18a	chr2	91782794	92084588	1270	-1274	1271	1272	-1263	-1262	-1261	1239	1240	1241	1347	1348	1349	1350	1351	1352	1353	1354	2592	1355	1356	-2588	2624	2625	2626	2627	2628	2629	-2613	-2612	-2611	-2610	-2609	-2608	-1312	-1918	129	2630	2631	2632	2633	2634	2635	2636	2637	2638
L18d	chr2	146587056	146590115	2633	2634	3483	2635	2636	2637	2638	-2220
L18e	chr4	39972664	39974339	2220	2638
L18f	chr4	102886563	102958179	2630	2631	2636	2637	2638	-2220	2639	2640	2641	-2607	-2606	-2605	-2604
L18g	chr10	38582621	38783431	1239	1240	1241	-2613	-2612	-2611	-2610	-2609	-2608	-1312	-1918	129	2630	2631	2632	2633	2634	2635	2636	2637	2638	-2220	2639	2640	2641	-2607	-2606	-2605	-2604	2642	2643	2644	2645	2646	2647	2648	2649	2650	-1370	-1369	-1368	-1367	-1366	2651	2652	2653
L18h	chr10	42272695	42295145	-2639	2220	-2638	-2637	-2636	-2635	-2634	-2633	-2632	-2631
L18b	chr12	63821537	63824363	2633	2634	3483	2635	2636	2637	2638	-2220
L18c	chr13	25095867	25098845	2634	3483	2635	2636	2637	2638	-2220
L18i	chr16	31949808	32481700	-6360	-2814	-2813	-2812	-12217	-12216	-12215	-12214	-12266	-12259	-12265	-12264	-12263	-12246	12812	12813	12814	12815	12816	12817	12818	12819	12820	12821	12822	12823	12824	12825	12826	-12262	-12227	-12226	12827	-6360	-2814	-2813	-2812	-12217	-12216	-12215	-12261	-12260	-12235	-12259	-12234	-12258
L18j	chr22	16372247	16561617	1239	1240	1241	-2613	-2612	-2611	-2610	-2609	-2608	-1312	-1918	129	2630	2631	2632	2633	2634	2635	2636	2637	2638	-2220	2639	2640	2641	-2607	-2606	-2605	-2604	2642	2643	2644	2645	2646	2647	2648	2649	2650	-1370	-1369	-1368	-1367	-1366	-1365	-1364
	chrX	74582648	74583554	2220
L18k	chrY	11334446	11490325	2633	2634	2635	2636	2637	2638	-2220	2639	2640	2641	-2607	-2606	-2605	-2604	2642	2643	2644	2645	2646	2647	2648	2649	2650	2655	2656	2657	2658	2659	2660	-2629	-2628	-2627	-2626	-2625	-2624	2588	-1356	-1355	-2592	-1354	-1353	-1352	-1351	-1349	-1348	-1347
L19a	chr7	23719128	23721673	6679	6680	6681
L19b	chr8	51818156	51820718	6679	6680	6681
L19c	chr14	16022674	16053976	10270	6679	6680	-6681	10271	-3404	-3403	-3402	-3401	-3400	-3399	-3398	-3397	-3396	-3395	-3394
L19d	chr16	34119187	34142461	-1922	-1055	-1054	-1921	2044	10269	10270	6679	6680	-6681
L19e	chr20	29315985	29340263	6681	-6680	-6679	-10270	-10269	-2044	1921	1054
L19f	chr20	30811901	30927642	4222	4223	4224	4225	1900	1901	-1899	143	144	145	146	147	148	177	10268	178	-1922	-1055	-1054	-1921	2044	10269	10270	6679	6680	-6681	10271	-3404	-3403	-3402	-3401	-3400	-3399	-3398	-3397	-3396	-3395	-3394	-3391	-3390
L19g	chr22	11241560	11367611	3390	3391	3392	3393	3394	3395	3396	3397	3398	3399	3400	3401	3402	3403	3404	-10271	6681	-6680	-6679	-10270	-10269	-2044	1921	1054	1055	1922	-178	-10268	-177	-148	-147	-146	-145	-144	-143	1899	-1901	-1900	-4225	-4224	-4223	-4222
L19h	chr22	11550651	11631245	4225	1900	1901	-1899	143	144	145	146	147	148	177	10268	178	-1922	-1055	-1054	-1921	2044	10269	10270	6679	6680	-6681	10271	-3404	-3403	-3402	-3401	-3400	-3399	-3398	-3397	-3396	-3395	-3394
	chrY	10134989	10176027	143	144	145	146	147	10267	148	177	10268	178	-1922	-1055	-1054	-1921	2044	10269	10270	6680	-6681
L20b	chr13	91795000	91822538	11985	11986	11987	11988	11989	11990
	chr15	23375256	23437867	-11988	-11987	12421	12343	12344	12345	12346
L20a	chr15	34601283	34626685	11985	11986	11987	11988	11989	-11990
[truncated: 1,471 more columns]

## Sheet: Sheet2
title	Duplication with structural modification through extrachromosomal circular and lariat DNA in the human genome
auther	Kazuki K. Takahashi, Hideki Innan
Region	Chromosome	Start	End	Homology with -a region		eSD	eSD chr	eSD start	eSD end	eSD homology with -a	eSD	eSD chr	eSD start	eSD end	eSD homology with -a
C1a	chr2	77667043	77689866			2375	chr2	77667043	77674169		2376	chr2	77674152	77689866
C1b	chr2	87094903	87118481	0.969633		2376	chr2	87094903	87111056	0.963985	2375	chr2	87111026	87118481	0.977226
C2a	chr7	143742324	143874711			-6444 - -7614	chr7	143742324	143807697		7624 - -7622	chr7	143806840	143874711
C2b	chr7	143521771	143650804	0.953578		7624 - -7622	chr7	143587122	143650804	0.938366	-6444 - -7614	chr7	143521771	143587140	0.975059
C3a	chr1	227963152	227985948			-50 - -47	chr1	227963152	227965592		-60 - -51	chr1	227965598	227985948
C3b	chr4	118628512	118648863	97.2789		-60 - -51	chr4	118628512	118646535	97.3613	-50 - -47	chr4	118646548	118648863	0.953285
C3c	chr1	120969	140396	96.6942		51 - 60	chr1	123406	140396	96.6195	47 - 50	chr1	120969	123327	0.968847
C3d	chr1	476982	496825	96.9264		51 - 60	chr1	479417	496825	96.922	47 - 50	chr1	476982	479338	0.967358
C3e	chr1	711958	731731	96.7361		51 - 60	chr1	714297	731731	96.7162	47 - 50	chr1	711958	714284	0.937371
C3f	chr1	223937332	223954197	97.1373		51 - 60	chr1	223939815	223954197	97.3382	47 - 50	chr1	223937332	223939802	0.972897
C3g	chr1	243039549	243059198	96.937		51 - 60	chr1	243042014	243059198	97.0285	47 - 50	chr1	243039549	243042001	0.952895
C3h	chr5	181322126	181341969	96.8153		-60 - -51	chr5	181322126	181339600	96.796	-50 - -47	chr5	181339613	181341969	0.961658
C3i	chr6	132153	147117	97.6662		51 - 60	chr6	134498	147117	97.76	47 - 50	chr6	132153	134485	0.968896
C3j	chr9	138277045	138294333	96.6362		-60 - -51	chr9	138277045	138292110	96.4631	-50 - -47	chr9	138292123	138294333	0.964442
C3k	chr10	38445889	38465928	96.9717		-60 - -51	chr10	38445889	38463564	96.9553	-50 - -47	chr10	38463577	38465928	0.969335
C3l	chr11	113210	133302	96.6447		51 - 60	chr11	115620	133302	96.5893	47 - 50	chr11	113210	115539	0.944531
C3m	chr16	90164240	90185960	96.5211		-60 - -51	chr16	90164240	90183596	96.4912	-50 - -47	chr16	90183609	90185960	0.963674
C3n	chr19	183033	203589	96.6631		51 - 60	chr19	185558	203589	96.6018	47 - 50	chr19	183033	185479	0.966568
C3o	chr20	64288152	64303115	97.4811		-60 - -51	chr20	64288152	64300773	97.67	-50 - -47	chr20	64300786	64303115	0.944646
L1a	chr7	53787130	53788263			6841	chr7	53787589	53788263		6840	chr7	53787130	53787683
L1b	chr11	108288275	108289469	0.913518		-6841	chr11	108288275	108288958	0.938679	6840	chr11	108288939	108289469	0.884685
L2a	chr20	22272047	22273786			-835 , -834	chr20	22272047	22273228		833	chr20	22273199	22273786
L2b	chr1	81723388	81725754	0.89581		834 , 835	chr1	81723953	81725754	0.894295	833	chr1	81723388	81723954	0.898955
L2c	chr2	12024842	12026602	0.938557		834 , 835	chr2	12025425	12026602	0.945055	833	chr2	12024842	12025426	0.92555
L2d	chr22	40824594	40826333	0.942744		-835 , -834	chr22	40824594	40825755	0.957301	-833	chr22	40825754	40826333	0.913997
L3a	chr3	166690377	166691963			806 , 807	chr3	166690377	166691185		-809 , -808	chr3	166691186	166691963
L3b	chr1	79053874	79055476	0.903955		806 , 807	chr1	79053874	79054678	0.872393	808 , 809	chr1	79054698	79055476	0.937018
L3c	chr8	49739195	49740748	0.905722		806 , 807	chr8	49739195	49739952	0.902375	808 , 809	chr8	49739971	49740748	0.908974
L4a	chrX	75671329	75672439			-4947	chrX	75671329	75671924		4946	chrX	75671918	75672439
L4b	chr4	69582388	69583506	0.897527		4947	chr4	69582923	69583506	0.887417	4946	chr4	69582388	69582915	0.909091
L4c	chr6	89632712	89633833	0.926549		4947	chr6	89633245	89633833	0.933222	4946	chr6	89632712	89633237	0.919021
L5a	chr2	156684519	156685774			3520	chr2	156684519	156685100		3521	chr2	156685007	156685774
L5b	chrX	94290990	94292438	0.784099		-3520	chrX	94291864	94292438	0.854167	3521	chrX	94290990	94291883	0.733333
L6a	chr5	121195554	121197170			5725	chr5	121196196	121197170		5724	chr5	121195554	121196210
L6b	chr7	54937953	54939584	0.915361		5725	chr7	54938630	54939584	0.909278	-5724	chr7	54937953	54938608	0.9248
L6c	chr14	32154720	32156372	0.953663		5725	chr14	32155395	32156372	0.94898	-5724	chr14	32154720	32155373	0.961102
L7a	chr12	126509678	126511697			4818	chr12	126509678	126510904		-4820 , -4819	chr12	126510905	126511697
L7b	chr4	43585519	43587929	0.818044		4818	chr4	43585519	43587099	0.814433	4819 , 4820	chr4	43587120	43587929	0.823171
L7c	chr10	49515502	49517558	0.885437		4818	chr10	49516331	49517558	0.887813	-4820 , -4819	chr10	49515502	49516314	0.881851
L7d	chr12	61231331	61233382	0.853113		4818	chr12	61232155	61233382	0.871255	-4820 , -4819	chr12	61231331	61232138	0.825822
L8a	chr1	102409870	102411755			955	chr1	102409870	102410686		956	chr1	102410677	102411755
L8b	chr3	120807210	120809061	0.824754		-955	ch3	120808236	120809061	0.872467	956	ch3	120807210	120808234	0.779775
L8c	chr12	32723149	32725611	0.801729		955	chr12	32723149	32724281	0.844262	-956	chr12	32724696	32725611	0.760499
L8d	chr12	76046180	76047956	0.826912		955	chr12	76046180	76047005	0.869976	-956	chr12	76046999	76047956	0.786114
L9a	chr8	39857818	39860165			7793	chr8	39859476	39860165		7792	chr8	39857818	39859494
L9b	chr13	52413051	52415051	0.785544		-7793	chr13	52413051	52413750	0.797222	7792	chr13	52413711	52415051	0.779465
L10a	chr21	18139334	18141018			2876	chr21	18140139	18141018		2875	chr21	18139334	18140148
L10b	chr2	95506214	95507869	0.896334		2876	chr2	95507002	95507869	0.933673	2875	chr2	95506214	95507013	0.859649
L11a	chrX	27515170	27519767			9400	chrX	27515170	27517883		9401	chrX	27517882	27519767
L11b	chr11	4207938	4212028	0.894646		9400	chr11	4207938	4210465	0.893344	-9401	chr11	4210470	4212028	0.896753
L12a	chr6	98178664	98181228			6381	chr6	98179833	98181228		6378 - 6380	chr6	98178664	98179840
L12b	chr15	42578656	42581456	0.849863		-6381	chr15	42578656	42580014	0.862172	6378 - 6380	chr15	42579992	42581456	0.836349
L13a	chr1	194355552	194360937			1718	chr1	194359136	194360937		1716 , 1717	chr1	194355552	194359167
L13b	chr13	21372583	21376333	0.874038		-1718	chr13	21372583	21374008	0.903623	1716 , 1717	chr13	21373975	21376333	0.849776
L13c	chr13	68986405	68990227	0.844719		1718	chr13	68988776	68990227	0.867925	-1717 , -1716	chr13	68986405	68988848	0.825992
L14a	chr17	15201598	15203892			2273 , 7920	chr17	15202296	15203892		12555 , 2272	chr17	15201598	15202298
L14b	chr15	58855472	58857228	0.887566		2273 , 7920	chr15	58856463	58857228	0.872208	-2272 , -12555	chr15	58855472	58856462	0.905099
L15a	chr14	44076132	44078536			2150	chr14	44077878	44078536		-2149 - -4035	chr14	44076132	44077882
L15b	chr7	104669226	104671571	0.838401		2150	chr7	104670938	104671571	0.901408	4035 - 2149	chr7	104669226	104670949	0.862801
L15c	chrX	111617656	111620024	0.873163		2150	chrX	111617656	111618285	0.901899	-2149 - -4035	chrX	111618300	111620024	0.872748
L16a	chr1	89431993	89433961			903	chr1	89431993	89433137		904	chr1	89433136	89433961
L16b	chr3	153952192	153954164	0.866808		903	chr3	153953019	153954164	0.906339	904	chr3	153952192	153953028	0.816766
L17a	chr1	171591686	171593511			1639	chr1	171592719	171593511		1636 - 1638	chr1	171591686	171592700
L17b	chrX	89891656	89893454	0.922254		1639	chrX	89892675	89893454	0.933687	-1638 - -1636	chrX	89891656	89892677	0.91381
L17c	chrY	3548790	3550589	0.918919		1639	chrY	3549810	3550589	0.931034	-1638 - -1636	chrY	3548790	3549812	0.90998
L18a	chr4	39972664	39974339			2220	chr4	39972664	39973448		2638	chr4	39973419	39974339
L18b	chr12	63822873	63824359	0.822449		-2220	chr12	63823509	63824359	0.771462	2638	chr12	63822873	63823470	0.894737
L18c	chr13	25097037	25098577	0.770833		-2220	chr13	25097700	25098577	0.704439	2638	chr13	25097037	25097640	0.860759
L18d	chr2	91879160	91880659	0.736286		-2220	chr2	91879789	91880659	0.721661	2638	chr2	91879160	91879754	0.757235
L18e	chr2	146588271	146590089	0.76388		-2220	chr2	146588915	146590089	0.714451	2638	chr2	146588271	146588882	0.831746
L18f	chr4	102897198	102898701	0.736495		-2220	chr4	102897827	102898701	0.716518	2638	chr4	102897198	102897792	0.765273
L18g	chr10	38582621	38783431			-2220					2638	chr10	38637042	38637636	0.76045
L18h	chr10	42272695	42295145			2220					-2638	chr10	42280177	42280771	0.762058
L18i	chr16	32438620	32440111	0.732713		2220	chr16	32438620	32439482	0.719139	-2638	chr16	32439518	32440111	0.752013
L18j	chr22	16424991	16426503	0.728769		-2220	chr22	16425630	16426503	0.717805	2638	chr22	16424991	16425589	0.744409
L18k	chrY	11334446	11490325			-2220					2638	chrY	11336652	11337245	0.747588
L19a	chr7	23719128	23721673			6679 , 6680	chr7	23719128	23721085		6681	chr7	23721014	23721673
L19b	chr8	51818156	51820718			6679 , 6680	chr8	51818156	51820119		6681	chr8	51820048	51820718
L19c	chr14	16026143	16028718	a: 0.904859335038363, b: 0.843491346877351		6679 , 6680	chr14	16026143	16028116	a: 0.830160321, b: 0.904859335	-6681	chr14	16028060	16028718	a: 0.875375375375375, b: 0.883685800604229
L19d	chr16	34137303	34139850	a: 0.900346287033474, b: 0.857531055900621		6679 , 6680	chr16	34137303	34139241	a: 0.835721597, b: 0.908949819	-6681	chr16	34139185	34139850	a: 0.801492537313432, b: 0.926045016
L19e	chr20	29321009	29323553	a: 0.872307692307692, b: 0.849200304645849		-6680 , -6679	chr20	29321612	29323553	a: 0.818905473, b: 0.896891192	6681	chr20	29321009	29321668	a: 0.817496229260935, b: 0.948051948
L19f	chr20	30896027	30898585	a: 0.879722436391673, b: 0.853980582524272		6679 , 6680	chr20	30896027	30897975	a: 0.828981055, b: 0.901087519	-6681	chr20	30897920	30898585	a: 0.802985074626865, b: 0.932475884
L19g	chr22	11278827	11281403	a: 0.878857142857143, b: 0.857580398162328		-6680 , -6679	chr22	11279430	11281403	a: 0.830160321, b: 0.904859335	6681	chr22	11278827	11279486	a: 0.814759036144578, b: 0.946428571
L19h	chr22	11602141	11604682	a: 0.884689548785191, b: 0.856366459627329		6679 , 6680	chr22	11602141	11604074	a: 0.835125448, b: 0.908761016	-6681	chr22	11604018	11604682	a: 0.797317436661699, b: 0.922953451
L20a	chr13	91795000	91822538			11985 - 11989	chr13	91795000	91821990		11990	chr13	91821968	91822538
L20b	chr15	34601283	34626685	0.865658		11985 - 11989	chr15	34601283	34626138	0.865658	-11990	chr15	34626118	34626685	0.915789
