# Supplementary material for: Duplication with structural modification through extrachromosomal circular and lariat DNA in the human genome
Source: Sci Rep. 2020 Apr 28;10:7150. doi: 10.1038/s41598-020-63665-6 (PMC7188851; doi:10.1038/s41598-020-63665-6)
Supplement: Supplementary file 3 — Supplementary Information3. [file 41598_2020_63665_MOESM3_ESM.xlsx]

## Sheet: gene_overlap
title	Duplication with structural modification through extrachromosomal circular and lariat DNA in the human genome
authers	Kazuki K. Takahashi, Hideki Innan
					Overlaped gene	Position of overlapped gene		5' nearest gene	Position of 5' nearest gene		3' nearest gene	Position of 3' nearest gene
C1a	chr2	77667043	77689866					LRRTM4	chr2:76,747,719-77,593,319		REG3G	chr2:79,025,686-79,028,505
C1b	chr2	87094903	87118481					PLGLB1	chr2:87,002,559-87,021,852		PLGLB2	chr2:87,748,087-87,758,793
C2a	chr7	143742324	143874711		TCAF1(exon3-9/9)	chr7:143,851,375-143,902,198		AC073264.3	chr7:143,639,230-143,647,646		CTAGE6	chr7:143,755,089-143,757,696
C2b	chr7	143521771	143650804		TCAF2(exon1/7), TCAF2C	chr7:143,620,950-143,730,409, chr7:143,639,230-143,647,646		TAS2R41	chr7:143,477,873-143,478,796		CTAGE15	chr7:143,571,801-143,574,387
C3a	chr1	227963152	227985948					WNT9A	chr1:227,918,656-227,947,898		WNT3A	chr1:228,007,051-228,061,260
C3b	chr4	118628512	118648863					PRSS12	chr4:118,280,038-118,353,003		METTL14	chr4:118,685,368-118,715,433
C3c	chr1	120969	140396					OR4F5	chr1:65,419-71,585		OR4F29	chr1:450,703-451,697
C3d	chr1	476982	496825					OR4F29	chr1:450,703-451,697		OR4F16	chr1:685,679-686,673
C3e	chr1	711958	731731					OR4F16	chr1:685,679-686,673		SAMD11	chr1:923,928-944,581
C3f	chr1	223937332	223954197					TP53BP2	chr1:223,779,899-223,845,972		FBXO28	chr1:224,114,087-224,162,047
C3g	chr1	243039549	243059198					PLD5	chr1:242,082,986-242,524,696		CEP170	chr1:243,124,428-243,255,348
C3h	chr5	181322126	181341969					TRIM52	chr5:181,254,417-181,261,139		OR4F3	chr5:181,367,268-181,368,262
C3i	chr6	132153	147117					x	x		DUSP22	chr6:291,630-351,355
C3j	chr9	138277045	138294333					CACNA1B	chr9:137,877,782-138,124,624		x	x
C3k	chr10	38445889	38465928					AL117339.5	chr10:38,094,368-38,360,098		ZNF33B	chr10:42,574,185-42,638,568
C3l	chr11	113210	133302					x	x		BET1L	chr11:167,784-207,428
C3m	chr16	90164240	90185960					PRDM7	chr16:90,056,566-90,092,072		x	x
C3n	chr19	183033	203589					OR4F17	chr19:107,104-117,102		PLPP2	chr19:281,040-291,504
C3o	chr20	64288152	64303115					MYT1	chr20:64,102,394-64,242,253		x	x
L1a	chr7	53787130	53788263					POM121L12	chr7:53,035,642-53,036,924		VSTM2A	chr7:54,542,325-54,571,080
L1b	chr11	108288275	108289469		ATM(exon28/63 or 29/64)	chr11:108,222,484-108,369,102		NPAT	chr11:108,157,215-108,222,642		C11orf65	chr11:108,308,519-108,467,531
L2a	chr20	22272047	22273786					PAX1	chr20:21,705,659-21,718,486		AL121722.1	chr20:22,560,553-22,584,261
L2b	chr1	81723388	81725754		ADGRL2(intron)	chr1:81,306,160-81,992,436		ADGRL4	chr1:78,889,764-79,006,718		TTLL7	chr1:83,865,028-83,999,150
L2c	chr2	12024842	12026602					LPIN1	chr2:11,677,595-11,827,409		TRIB2	chr2:12,716,889-12,742,734
L2d	chr22	40824594	40826333		ST13(3' UTR)	chr22:40,824,535-40,857,022		SLC25A17	chr22:40,769,630-40,819,399		XPNPEP3	chr22:40,857,077-40,932,815
L3a	chr3	166690377	166691963					BCHE	chr3:165,772,904-165,837,472		ZBBX	chr3:167,240,287-167,381,346
L3b	chr1	79053874	79055476					ADGRL4	chr1:78,889,764-79,006,718		ADGRL2	chr1:81,306,160-81,992,436
L3c	chr8	49739195	49740748					C8orf22	chr8:49,054,311-49,076,090		SNTG1	chr8:49,909,789-50,794,118
L4a	chrX	75671329	75672439					ZDHHC15	chrX:75,368,427-75,523,502		MAGEE2	chrX:75,782,988-75,785,236
L4b	chr4	69582388	69583506					UGT2B4	chr4:69,480,165-69,526,014		UGT2A1	chr4:69,588,417-69,653,249
L4c	chr6	89632712	89633833		ANKRD6(3`UTR), LYRM2(3' UTR)	chr6:89,433,170-89,633,834,chr6:89,568,144-89,638,753		RRAGD	chr6:89,364,636-89,412,270		MDN1	chr6:89,642,499-89,819,723
L5a	chr2	156684519	156685774					GPD2	chr2:156,435,290-156,613,735		GALNT5	chr2:157,257,598-157,314,211
L5b	chrX	94290990	94292438					FAM133A	chrX:93,674,013-93,712,274		DIAPH2	chrX:96,684,663-97,604,997
L6a	chr5	121195554	121197170					PRR16	chr5:120,464,278-120,687,332		FTMT	chr5:121,851,955-121,852,833
L6b	chr7	54937953	54939584					SEC61G	chr7:54,752,250-54,759,974		EGFR	chr7:55,019,021-55,211,628
L6c	chr14	32154720	32156372		ARHGAP5(last exon)	chr14:32,076,114-32,159,728		NUBPL	chr14:31,489,956-31,861,224		AKAP6	chr14:32,329,273-32,837,681
L7a	chr12	126509678	126511697					AC005885.1	chr12:126,191,263-126,361,065		TMEM132C	chr12:128,267,403-128,707,915
L7b	chr4	43585519	43587929					GRXCR1	chr4:42,893,267-43,030,658		KCTD8	chr4:44,173,909-44,448,807
L7c	chr10	49515502	49517558		ERCC6(last exon)	chr10:49,455,368-49,539,538		DRGX	chr10:49,364,181-49,396,016		CHAT	chr10:49,609,095-49,665,104
L7d	chr12	61231331	61233382					SLC16A7	chr12:59,596,067-59,789,855		FAM19A2	chr12:61,708,259-62,279,150
L8a	chr1	102409870	102411755					OLFM3	chr1:101,802,574-101,997,030		COL11A1	chr1:102,876,467-103,108,496
L8b	chr3	120807210	120809061					GTF2E1	chr3:120,742,637-120,783,069		STXBP5L	chr3:120,908,072-121,424,761
L8c	chr12	32723149	32725611		DNM1L(intron)	chr12:32,679,200-32,745,650		FGD4	chr12:32,399,529-32,646,050		YARS2	chr12:32,727,490-32,755,902
L8d	chr12	76046180	76047956		NAP1L1(3'UTR)	chr12:76,036,587-76,085,033		PHLDA1	chr12:76,025,447-76,033,932		BBS10	chr12:76,344,474-76,348,442
L9a	chr8	39857818	39860165					ADAM2	chr8:39,743,735-39,838,289		IDO1	chr8:39,902,275-39,928,444
L9b	chr13	52413051	52415051		VPS36(3'UTR)	chr13:52,412,602-52,450,628		THSD1	chr13:52,377,167-52,406,494		CKAP2	chr13:52,455,429-52,476,628
L10a	chr21	18139334	18141018		CHODL(intron)	chr21:17,901,263-18,267,373		C21orf91	chr21:17,788,967-17,819,386		TMPRSS15	chr21:18,269,116-18,485,879
L10b	chr2	95506214	95507869					TRIM43B	chr2:95,476,967-95,484,731		TRIM43	chr2:95,592,018-95,599,778
L11a	chrX	27515170	27519767					PPP4R3CP	chrX:27,460,211-27,463,341		DCAF8L2	chrX:27,590,382-27,748,821
L11b	chr11	4207938	4212028					RRM1	chr11:4,094,707-4,138,876		AC018793.2	chr11:4,233,288-4,233,872
L12a	chr6	98178664	98181228					MMS22L	chr6:97,142,161-97,283,217		POU3F2	chr6:98,834,592-98,839,470
L12b	chr15	42578656	42581456		STARD9(intron)	chr15:42,575,659-42,720,981		HAUS2	chr15:42,548,810-42,569,994		CDAN1	chr15:42,723,559-42,737,126
L13a	chr1	194355552	194360937					B3GALT2	chr1:193,179,045-193,186,654		KCNT2	chr1:196,225,779-196,609,225
L13b	chr13	21372583	21376333		ZDHHC20(3'UTR)	chr13:21,372,573-21,459,370		MRPL57	chr13:21,176,645-21,179,084		MICU2	chr13:21,492,691-21,604,214
L13c	chr13	68986405	68990227					PCDH9	chr13:66,302,834-67,230,445		KLHL1	chr13:69,700,594-70,108,493
L14a	chr17	15201598	15203892					HS3ST3B1	chr17:14,301,083-14,349,404		PMP22	chr17:15,229,777-15,265,326
L14b	chr15	58855472	58857228		MINDY2(3'UTR)	chr15:58,771,192-58,861,900		ADAM10	chr15:58,588,807-58,749,978		RNF111	chr15:58,865,175-59,097,419
L15a	chr14	44076132	44078536					LRFN5	chr14:41,607,570-41,904,549		FSCB	chr14:44,504,342-44,507,279
L15b	chr7	104669226	104671571		LHFPL3(intron)	chr7:104,328,656-104,907,232		ORC5	chr7:104,126,341-104,208,047		KMT2E	chr7:105,014,179-105,114,361
L15c	chrX	111617656	111620024					LINC00890	chrX:111,511,662-111,522,399		ALG13	chrX:111,665,811-111,760,649
L15d	chr3	122662091	122664440					PARP15	chr3:122,577,602-122,639,047		PARP14	chr3:122,680,618-122,730,840
L15e	chrX	66072512	66074881					VSIG4	chrX:66,021,738-66,040,125		HEPH	chrX:66,162,549-66,268,867
L16a	chr1	89431993	89433961					GBP6	chr1:89,364,058-89,386,461		LRRC8B	chr1:89,524,836-89,597,864
L16b	chr3	153952192	153954164					RAP2B	chr3:153,162,270-153,170,620		ARHGEF26	chr3:154,121,003-154,257,827
L17a	chr1	171591686	171593511		PRRC2C(last exon)	chr1:171,485,551-171,593,511		FMO4	chr1:171,314,208-171,342,084		MYOCOS	chr1:171,600,621-171,638,799
L17b	chrX	89891656	89893454					CPXCR1	chrX:88,747,225-88,754,785		TGIF2LX	chrX:89,921,882-89,922,883
L17c	chrY	3548790	3550589					ZFY	chrY:2,935,281-2,982,506		TGIF2LY	chrY:3,579,041-3,580,041
L18a	chr4	39972664	39974339		PDS5A(intron)	chr4:39,822,863-39,977,956		UBE2K	chr4:39,698,044-39,782,792		N4BP2	chr4:40,056,826-40,158,252
L18b	chr12	63822873	63824359					TMEM5	chr12:63,779,803-63,809,558		SRGAP1	chr12:63,844,293-64,162,221
L18c	chr13	25097037	25098577		PABPC3(CDS and 3'UTR)	chr13:25,095,868-25,099,254		CENPJ	chr13:24,882,284-24,922,889		AMER2	chr13:25,161,684-25,172,288
L19a	chr7	23719128	23721673		STK31(intron)	chr7:23,710,167-23,832,513		FAM221A	chr7:23,680,130-23,703,249		NPY	chr7:24,284,163-24,291,865
L19b	chr8	51818156	51820718		PCMTD1(last exon)	chr8:51,817,575-51,899,186		PXDNL	chr8:51,319,578-51,809,445		ST18	chr8:52,110,839-52,460,959
L19c	chr14	16026143	16028718					x	x		OR11H12	chr14:18,601,045-18,602,129
L19d	chr16	34137303	34139850					AC136428.1	chr16:33,844,784-33,845,229		SHCBP1	chr16:46,580,554-46,621,626
L19e	chr20	29321009	29323553					FAM182B	chr20:25,763,466-25,868,225		DEFB115	chr20:31,257,664-31,259,632
L19f	chr20	30896027	30898585					FAM182B	chr20:25,763,466-25,868,225		DEFB115	chr20:31,257,664-31,259,632
L19g	chr22	11278827	11281403					x	x		OR11H1	chr22:15,528,158-15,529,139
L19h	chr22	11602141	11604682					x	x		OR11H1	chr22:15,528,158-15,529,139
L20a	chr13	91795000	91822538		GPC5(intron)	chr13:91,398,607-92,873,682		SLITRK5	chr13:87,672,615-87,696,272		GPC6	chr13:93,226,842-94,407,401
L20b	chr15	34601283	34626685					GOLGA8B	chr15:34,525,207-34,588,503		GJD2	chr15:34,751,032-34,754,965
